# Supplementary material for: Molecular Scoring of Hepatocellular Carcinoma for Predicting Metastatic Recurrence and Requirements of Systemic Chemotherapy
Source: Cancers (Basel). 2018 Sep 29;10(10):367. doi: 10.3390/cancers10100367 (PMC6210853; doi:10.3390/cancers10100367)
Supplement: Supplementary file 1 [file cancers-10-00367-s001.zip]

Archive with 2 entries (2 files):
- cancers-359971-suppl-proof-.pdf
- Supplementary Table S5.xlsx
