# Supplementary material for: Molecular Scoring of Hepatocellular Carcinoma for Predicting Metastatic Recurrence and Requirements of Systemic Chemotherapy
Source: Cancers (Basel). 2018 Sep 29;10(10):367. doi: 10.3390/cancers10100367 (PMC6210853; doi:10.3390/cancers10100367)
Supplement: Supplementary file 1 [file cancers-10-00367-s001.zip › Supplementary Table S5.xlsx]

## Sheet: Supplementary Table 7.xls
Supplementary Table S5. Clinical background nd molecular status of HCC cases from TCGA dataset
	mutation			methylation level (HM450)									CNV		clinical background
Patient Identifier	CNTTB1	TP53		APC	CDKN2A	GSTP1	RASSF1	PRDM2	RUNX3	HIC1	SOCS1		FAL (%)		Person Gender	Patient Height	Patient Weight	Race Category	Ethnicity Category	Prior Cancer Diagnosis Occurence	Neoadjuvant Therapy Type Administered Prior To Resection Text	Person Neoplasm Status	Patient's Vital Status	History hepato carcinoma risk factor	Neoplasm Histologic Grade	Surgical Margin Resection Status	American Joint Committee on Cancer Tumor Stage Code	Neoplasm Disease Lymph Node Stage American Joint Committee on Cancer Code	American Joint Committee on Cancer Metastasis Stage Code	Neoplasm Disease Stage American Joint Committee on Cancer Code	Vascular Invasion	Child pugh classification grade	AFP At Procurement	Platelet count preresection	Laboratory procedure prothrombin time result value	Laboratory procedure albumin result specified value	Bilirubin Total	Hematology serum creatinine laboratory result value in mg dl	Liver fibrosis ishak score category	Adjacent hepatic tissue inflammation extent type	Performance Status	New Neoplasm Event Post Initial Therapy Indicator	Diagnosis Age	Death from Initial Pathologic Diagnosis Date	Days to Last Followup	Overall Survival Status	Overall Survival (Months)	Disease Free Status	Disease Free (Months)
TCGA-2Y-A9GS	NaN	R249S		0.217367	0.126708	0.613768	0.353474	0.0620926	0.474513	0.758406	0.760598		69.866		MALE	162	92	WHITE	HISPANIC OR LATINO	No	No	WITH TUMOR	Dead	Alcohol consumption	G2	R0	T2	NX	MX	[Discrepancy]	[Not Available]	[Not Available]	74	168	9.9	4	0.7	1.6	[Not Available]	None	[Not Available]	YES	58	724	[Not Available]	DECEASED	23.78	Recurred/Progressed	3.35
TCGA-2Y-A9GT	NaN	NaN		0.772537	0.131611	0.583447	0.668456	0.549563	0.424816	0.664982	0.680977		6.56684		MALE	182	122	WHITE	NOT HISPANIC OR LATINO	No	No	WITH TUMOR	Dead	Alcohol consumption|Hepatitis B|Hepatitis C	G2	R0	T1	NX	MX	Stage I	None	C	17	187	9.8	3.7	0.4	0.8	[Not Available]	None	0	YES	51	1624	[Not Available]	DECEASED	53.35	Recurred/Progressed	35.58
TCGA-2Y-A9GW	NaN	NaN		[Not Available]	[Not Available]	[Not Available]	[Not Available]	[Not Available]	[Not Available]	[Not Available]	[Not Available]		39.4172		MALE	182	139	WHITE	NOT HISPANIC OR LATINO	No	No	WITH TUMOR	Dead	Alcohol consumption	G2	R0	T1	N0	MX	Stage I	[Not Available]	[Not Available]	2	175	9.7	4.5	0.6	1	[Not Available]	None	[Not Available]	YES	64	1271	[Not Available]	DECEASED	41.75	Recurred/Progressed	40.37
TCGA-2Y-A9GX	NaN	NaN		[Not Available]	[Not Available]	[Not Available]	[Not Available]	[Not Available]	[Not Available]	[Not Available]	[Not Available]		21.1939		MALE	175	104	WHITE	NOT HISPANIC OR LATINO	No	No	WITH TUMOR	Alive	Alcohol consumption	G2	R1	T1	NX	MX	Stage I	[Not Available]	[Not Available]	1	155	10.3	4.3	0.4	0.7	[Not Available]	None	1	YES	68	[Not Applicable]	2442	LIVING	80.22	Recurred/Progressed	70.07
TCGA-2Y-A9GY	NaN	R213L		[Not Available]	[Not Available]	[Not Available]	[Not Available]	[Not Available]	[Not Available]	[Not Available]	[Not Available]		82.5113		FEMALE	161	92	WHITE	NOT HISPANIC OR LATINO	No	No	WITH TUMOR	Dead	No History of Primary Risk Factors	G3	R0	T2	NX	MX	Stage II	[Not Available]	[Not Available]	27600	207	9.5	4.2	0.4	0.6	[Not Available]	None	[Not Available]	YES	64	757	[Not Available]	DECEASED	24.87	Recurred/Progressed	20.93
TCGA-2Y-A9GZ	NaN	NaN		[Not Available]	[Not Available]	[Not Available]	[Not Available]	[Not Available]	[Not Available]	[Not Available]	[Not Available]		68.6753		FEMALE	153	51	WHITE	NOT HISPANIC OR LATINO	No	No	WITH TUMOR	Dead	No History of Primary Risk Factors	G2	R0	T2	NX	MX	Stage II	[Not Available]	A	7	318	9.9	4.5	0.7	1.1	[Not Available]	None	[Not Available]	YES	82	848	[Not Available]	DECEASED	27.86	Recurred/Progressed	23.62
TCGA-2Y-A9H2	NaN	NaN		0.845952	0.225131	0.478929	0.814233	0.0283717	0.848331	0.737086	0.577679		80.0977		FEMALE	176	55	WHITE	NOT HISPANIC OR LATINO	No	No	TUMOR FREE	Alive	Alcohol consumption	G3	R0	T1	N0	MX	Stage I	None	[Not Available]	2	386	10.8	4.5	0.4	1.4	[Not Available]	None	0	NO	64	[Not Applicable]	1582	LIVING	56.87	DiseaseFree	56.87
TCGA-2Y-A9H3	NaN	NaN		0.386961	0.20268	0.59222	0.784346	0.0236264	0.77655	0.159011	0.478513		66.407		MALE	179	105	WHITE	HISPANIC OR LATINO	No	No	TUMOR FREE	Alive	Alcohol consumption|Non-Alcoholic Fatty Liver Disease	G1	R0	T2	NX	MX	Stage II	Micro	[Not Available]	5640	245	10.5	5.3	0.3	0.9	1,2 - Portal Fibrosis	None	2	YES	45	[Not Applicable]	1257	LIVING	49.8	Recurred/Progressed	0.72
TCGA-2Y-A9H4	NaN	S90Pfs*33		0.504678	0.240461	0.702834	0.8846	0.789683	0.787362	0.768547	0.854833		23.9748		MALE	167	61	BLACK OR AFRICAN AMERICAN	NOT HISPANIC OR LATINO	No	No	TUMOR FREE	Alive	Alcohol consumption|Hepatitis B	G2	R0	T1	N0	MX	Stage I	None	A	11	223	11	4.6	0.3	1.2	[Not Available]	[Not Available]	0	NO	68	[Not Applicable]	1270	LIVING	47.7	DiseaseFree	47.7
TCGA-2Y-A9H5	NaN	NaN		0.324657	0.247405	0.653005	0.559186	0.375831	0.875154	0.800351	0.70945		46.7226		FEMALE	157	69	WHITE	NOT HISPANIC OR LATINO	No	No	WITH TUMOR	Dead	Alcohol consumption|Hepatitis C	G3	R0	T1	N0	MX	Stage I	None	[Not Available]	11700	204	10.2	4.9	0.3	0.6	1,2 - Portal Fibrosis	[Not Available]	[Not Available]	YES	59	555	[Not Available]	DECEASED	18.23	Recurred/Progressed	8.48
TCGA-2Y-A9H8	NaN	G245D		[Not Available]	[Not Available]	[Not Available]	[Not Available]	[Not Available]	[Not Available]	[Not Available]	[Not Available]		50.6296		FEMALE	150	40	WHITE	NOT HISPANIC OR LATINO	No	No	WITH TUMOR	Dead	Alcohol consumption	G2	R0	T1	NX	MX	[Discrepancy]	[Not Available]	[Not Available]	234000	255	10.3	4.2	0.3	0.6	[Not Available]	[Not Available]	2	YES	85	633	[Not Available]	DECEASED	20.8	Recurred/Progressed	13.07
TCGA-2Y-A9H9	NaN	NaN		[Not Available]	[Not Available]	[Not Available]	[Not Available]	[Not Available]	[Not Available]	[Not Available]	[Not Available]		32.584		MALE	178	88	WHITE	NOT HISPANIC OR LATINO	No	No	WITH TUMOR	Alive	Alcohol consumption|Hepatitis C	G2	R0	T1	N0	MX	Stage I	[Not Available]	A	12	203	11	4.7	0.6	0.8	[Not Available]	None	0	YES	70	[Not Applicable]	456	LIVING	22.9	Recurred/Progressed	23.03
TCGA-3K-AAZ8	S45F	NaN		[Not Available]	[Not Available]	[Not Available]	[Not Available]	[Not Available]	[Not Available]	[Not Available]	[Not Available]		95.6248		MALE	172	84	BLACK OR AFRICAN AMERICAN	NOT HISPANIC OR LATINO	No	No	WITH TUMOR	Alive	Hepatitis C	G1	RX	T3b	NX	MX	Stage IIIB	[Not Available]	[Not Available]	[Not Available]	[Not Available]	[Not Available]	[Not Available]	[Not Available]	[Not Available]	5 - Nodular Formation and Incomplete Cirrhosis	[Not Available]	[Not Available]	YES	65	[Not Applicable]	243	LIVING	13.01	Recurred/Progressed	9.99
TCGA-4R-AA8I	S45F	P191del		0.255784	0.16367	0.79021	0.459837	0.292195	0.907814	0.876298	0.858107		14.0741		MALE	171	103	WHITE	NOT HISPANIC OR LATINO	Yes	No	WITH TUMOR	Dead	Non-Alcoholic Fatty Liver Disease	G2	R0	T2	NX	MX	Stage II	Micro	A	5	96	1.1	3.8	1.2	0.7	6 - Established Cirrhosis	None	1	YES	66	[Not Applicable]	216	DECEASED	8.61	Recurred/Progressed	8.11
TCGA-5R-AA1C	S45Y	NaN		[Not Available]	[Not Available]	[Not Available]	[Not Available]	[Not Available]	[Not Available]	[Not Available]	[Not Available]		34.6545		MALE	174	90	WHITE	NOT HISPANIC OR LATINO	No	No	TUMOR FREE	Alive	No History of Primary Risk Factors	G2	R0	T2	N0	M0	Stage II	Micro	B	2	223000	18	3	1.8	1	1,2 - Portal Fibrosis	None	1	NO	57	[Not Applicable]	63	LIVING	17.08	DiseaseFree	17.08
TCGA-5R-AA1D	NaN	NaN		[Not Available]	[Not Available]	[Not Available]	[Not Available]	[Not Available]	[Not Available]	[Not Available]	[Not Available]		19.7167		FEMALE	161	59	WHITE	NOT HISPANIC OR LATINO	No	No	TUMOR FREE	Alive	No History of Primary Risk Factors	G3	R0	T3a	N0	M0	Stage IIIA	Micro	B	5	333000	19	3.3	0.5	0.7	0 - No Fibrosis	None	1	NO	17	[Not Applicable]	61	LIVING	14.75	DiseaseFree	14.75
TCGA-5R-AAAM	NaN	NaN		0.732539	0.179015	0.560248	0.773406	0.668149	0.799269	0.698334	0.782079		17.5573		FEMALE	163	80	WHITE	NOT HISPANIC OR LATINO	No	No	TUMOR FREE	Dead	No History of Primary Risk Factors	G2	R0	T2	N0	M0	Stage II	Micro	A	32	68000	[Not Available]	3	0.6	0.7	6 - Established Cirrhosis	Severe	1	NO	65	46	[Not Available]	DECEASED	1.51	[Not Available]
TCGA-BC-4073	NaN	NaN		0.360699	0.125104	0.601941	0.426829	0.126036	0.5795	0.582337	0.395327		8.90378		MALE	[Not Available]	[Not Available]	WHITE	NOT HISPANIC OR LATINO	No	No	WITH TUMOR	Alive	Hemochromatosis	G3	R1	T3	N0	MX	Stage IIIA	Macro	[Not Available]	[Not Available]	253	1	[Not Available]	0.7	1.5	[Not Available]	[Not Available]	0	[Not Available]	73	[Not Applicable]	352	LIVING	27.89	DiseaseFree	27.89
TCGA-BC-A10R	NaN	Q136*		0.431946	0.200472	0.675532	0.782028	0.0316113	0.958421	0.682094	0.896698		69.9427		FEMALE	[Not Available]	[Not Available]	WHITE	NOT HISPANIC OR LATINO	No	No	WITH TUMOR	Dead	No History of Primary Risk Factors	G2	R0	T3	NX	MX	[Not Available]	Micro	[Not Available]	27	209000	0.9	4	[Not Available]	0.7	[Not Available]	Mild	[Not Available]	[Not Available]	66	308	[Not Available]	DECEASED	10.12	Recurred/Progressed	6.54
TCGA-BC-A10T	NaN	NaN		0.135949	0.13965	0.659599	0.506742	0.672273	0.824801	0.855643	0.833586		27.3813		MALE	[Not Available]	86	WHITE	NOT HISPANIC OR LATINO	No	No	WITH TUMOR	Dead	No History of Primary Risk Factors	G1	R1	T4	NX	MX	[Not Available]	None	[Not Available]	[Not Available]	450000	1.1	3	0.7	1.2	1,2 - Portal Fibrosis	[Not Available]	[Not Available]	[Not Available]	76	837	[Not Available]	DECEASED	27.5	Recurred/Progressed	19.65
TCGA-BC-A10U	S45F,S45Ffs*5	R213Q		0.752955	0.0921353	0.716648	0.600233	0.0611466	0.68729	0.761535	0.729936		35.3649		MALE	[Not Available]	[Not Available]	WHITE	NOT HISPANIC OR LATINO	No	No	WITH TUMOR	Dead	Alcohol consumption	G2	R1	T2	NX	MX	[Not Available]	[Not Available]	[Not Available]	38	204000	1.1	4.3	0.4	0.9	[Not Available]	[Not Available]	[Not Available]	[Not Available]	69	837	[Not Available]	DECEASED	27.5	Recurred/Progressed	19.25
TCGA-BC-A10X	NaN	NaN		[Not Available]	[Not Available]	[Not Available]	[Not Available]	[Not Available]	[Not Available]	[Not Available]	[Not Available]		0.00807233		FEMALE	[Not Available]	65	WHITE	NOT HISPANIC OR LATINO	No	No	TUMOR FREE	Dead	No History of Primary Risk Factors	G2	R0	T3a	N0	MX	Stage IIIA	Micro	[Not Available]	264	602	1	3.6	0.3	0.7	[Not Available]	None	[Not Available]	[Not Available]	52	770	[Not Available]	DECEASED	25.3	[Not Available]
TCGA-BC-A10Y	NaN	NaN		[Not Available]	[Not Available]	[Not Available]	[Not Available]	[Not Available]	[Not Available]	[Not Available]	[Not Available]		32.5113		MALE	175	77	WHITE	NOT HISPANIC OR LATINO	No	No	WITH TUMOR	Dead	Alcohol consumption	G3	R0	T4	NX	MX	[Not Available]	Micro	[Not Available]	10575	239	1	4	0.5	1	[Not Available]	None	[Not Available]	[Not Available]	76	711	[Not Available]	DECEASED	23.36	Recurred/Progressed	13.14
TCGA-BC-A10Z	NaN	NaN		[Not Available]	[Not Available]	[Not Available]	[Not Available]	[Not Available]	[Not Available]	[Not Available]	[Not Available]		25.113		FEMALE	[Not Available]	79	WHITE	NOT HISPANIC OR LATINO	No	No	TUMOR FREE	Dead	No History of Primary Risk Factors	G2	R0	T1	N0	MX	Stage I	None	[Not Available]	779	260	0.9	3.1	0.6	1.2	[Not Available]	None	[Not Available]	[Not Available]	62	34	[Not Available]	DECEASED	1.12	[Not Available]
TCGA-BC-A110	NaN	NaN		[Not Available]	[Not Available]	[Not Available]	[Not Available]	[Not Available]	[Not Available]	[Not Available]	[Not Available]		1.33597		FEMALE	155	91	BLACK OR AFRICAN AMERICAN	NOT HISPANIC OR LATINO	Yes	No	WITH TUMOR	Dead	Alcohol consumption	G1	R0	T1	NX	MX	[Not Available]	None	[Not Available]	[Not Available]	288	0.9	3.7	0.3	3.5	[Not Available]	[Not Available]	[Not Available]	[Not Available]	51	2116	[Not Available]	DECEASED	69.51	Recurred/Progressed	67.58
TCGA-BC-A3KF	NaN	NaN		[Not Available]	[Not Available]	[Not Available]	[Not Available]	[Not Available]	[Not Available]	[Not Available]	[Not Available]		46.0486		FEMALE	173	58	WHITE	[Not Available]	No	No	TUMOR FREE	Alive	No History of Primary Risk Factors	G2	R0	T1	NX	M0	Stage I	None	[Not Available]	[Not Available]	171000	1	[Not Available]	[Not Available]	0.8	[Not Available]	[Not Available]	[Not Available]	[Not Available]	66	[Not Applicable]	8	LIVING	0.26	DiseaseFree	0.26
TCGA-BC-A3KG	NaN	N239S		[Not Available]	[Not Available]	[Not Available]	[Not Available]	[Not Available]	[Not Available]	[Not Available]	[Not Available]		41.8268		FEMALE	159	64	WHITE	NOT HISPANIC OR LATINO	No	No	WITH TUMOR	Alive	Alcohol consumption	G3	R0	T2	N0	M0	Stage II	Micro	[Not Available]	618	499000	1.1	3.6	0.5	0.7	[Not Available]	[Not Available]	[Not Available]	[Not Available]	68	[Not Applicable]	252	LIVING	22.34	Recurred/Progressed	6.87
TCGA-BC-A5W4	NaN	A276G		[Not Available]	[Not Available]	[Not Available]	[Not Available]	[Not Available]	[Not Available]	[Not Available]	[Not Available]		48.1191		MALE	183	106	WHITE	NOT HISPANIC OR LATINO	Yes	No	TUMOR FREE	Dead	Alcohol consumption	G3	R1	T3a	NX	M0	Stage IIIA	Micro	A	[Not Available]	102000	12.9	4.2	0.6	[Not Available]	[Not Available]	None	[Not Available]	NO	69	[Not Applicable]	289	DECEASED	17.97	Recurred/Progressed	12.61
TCGA-BC-A69H	NaN	V97Efs*48		0.535745	0.113839	0.649886	0.457162	0.848236	0.867203	0.794603	0.239801		62.5525		MALE	173	70	WHITE	NOT HISPANIC OR LATINO	No	No	TUMOR FREE	Alive	Alcohol consumption	G3	R0	T2	NX	M0	Stage II	Micro	A	103900	194000	10.7	4.3	0.4	0.8	[Not Available]	None	1	NO	64	[Not Applicable]	120	LIVING	14.59	DiseaseFree	14.59
TCGA-BD-A3EP	NaN	P151H		[Not Available]	[Not Available]	[Not Available]	[Not Available]	[Not Available]	[Not Available]	[Not Available]	[Not Available]		65.0024		FEMALE	168	71	BLACK OR AFRICAN AMERICAN	NOT HISPANIC OR LATINO	No	No	TUMOR FREE	Alive	No History of Primary Risk Factors	G2	R0	T1	N0	M0	Stage I	None	A	17	333	1	3.8	0.6	1.1	1,2 - Portal Fibrosis	Mild	1	[Not Available]	75	[Not Applicable]	409	LIVING	13.44	DiseaseFree	13.44
TCGA-BD-A3ER	NaN	NaN		0.726211	0.151061	0.627196	0.692071	0.529414	0.866018	0.722466	0.636103		11.9107		MALE	188	111	WHITE	NOT HISPANIC OR LATINO	Yes	No	TUMOR FREE	Alive	Hemochromatosis	G2	R0	T2	NX	MX	Stage II	None	A	5	208	1.2	3.9	0.7	0.9	6 - Established Cirrhosis	Mild	0	[Not Available]	62	[Not Applicable]	146	LIVING	36.63	Recurred/Progressed	7.42
TCGA-BW-A5NO	NaN	G266R		0.187607	0.112902	0.725264	0.326779	0.586151	0.708446	0.911941	0.62209		75.3834		MALE	[Not Available]	[Not Available]	BLACK OR AFRICAN AMERICAN	NOT HISPANIC OR LATINO	No	No	TUMOR FREE	Alive	Hepatitis C	G2	RX	T3a	NX	MX	Stage IIIA	None	[Not Available]	[Not Available]	[Not Available]	[Not Available]	[Not Available]	[Not Available]	[Not Available]	3,4 - Fibrous Speta	[Not Available]	1	NO	50	[Not Applicable]	20	LIVING	0.66	DiseaseFree	0.66
TCGA-BW-A5NP	NaN	NaN		0.775619	0.218737	0.789375	0.880822	0.472515	0.969168	0.565699	0.911851		94.2565		FEMALE	[Not Available]	[Not Available]	WHITE	HISPANIC OR LATINO	No	No	WITH TUMOR	Alive	Hepatitis B	G3	RX	T2	N0	M1	Stage IV	Micro	[Not Available]	143684	[Not Available]	[Not Available]	[Not Available]	[Not Available]	[Not Available]	3,4 - Fibrous Speta	Mild	2	YES	26	[Not Applicable]	0	LIVING	0	Recurred/Progressed	3.35
TCGA-CC-5258	NaN	N263Ifs*82		0.327667	0.118121	0.621202	0.350028	0.0215907	0.838833	0.051679	0.410304		49.7498		MALE	[Not Available]	55	ASIAN	NOT HISPANIC OR LATINO	No	No	TUMOR FREE	Dead	[Not Available]	G2	RX	T2	N0	M0	Stage II	None	[Not Available]	[Not Available]	[Not Available]	[Not Available]	[Not Available]	[Not Available]	[Not Available]	[Not Available]	[Not Available]	3	[Not Available]	48	[Not Applicable]	0	DECEASED	4.24	[Not Available]
TCGA-CC-5260	NaN	NaN		[Not Available]	[Not Available]	[Not Available]	[Not Available]	[Not Available]	[Not Available]	[Not Available]	[Not Available]		41.5281		FEMALE	153	46	ASIAN	NOT HISPANIC OR LATINO	No	No	TUMOR FREE	Dead	[Not Available]	G1	RX	T4	N0	M0	Stage IIIC	None	[Not Available]	[Not Available]	[Not Available]	[Not Available]	[Not Available]	[Not Available]	[Not Available]	[Not Available]	[Not Available]	[Not Available]	[Not Available]	61	[Not Applicable]	0	DECEASED	2.86	[Not Available]
TCGA-CC-5264	NaN	NaN		0.510158	0.13814	0.73917	0.623976	0.513601	0.835363	0.931634	0.86033		78.233		MALE	160	52	ASIAN	NOT HISPANIC OR LATINO	No	No	TUMOR FREE	Dead	[Not Available]	G2	RX	T3	N0	M0	Stage IIIA	None	[Not Available]	[Not Available]	[Not Available]	[Not Available]	[Not Available]	[Not Available]	[Not Available]	[Not Available]	[Not Available]	[Not Available]	[Not Available]	71	[Not Applicable]	0	DECEASED	3.35	[Not Available]
TCGA-CC-A1HT	NaN	X125_splice		0.752808	0.136377	0.328939	0.723178	0.117816	0.723055	0.328318	0.656802		39.7804		MALE	163	54	ASIAN	NOT HISPANIC OR LATINO	No	No	TUMOR FREE	Dead	No History of Primary Risk Factors	G3	[Not Available]	T3	N0	M0	Stage IIIA	[Not Available]	[Not Available]	[Not Available]	[Not Available]	[Not Available]	[Not Available]	[Not Available]	[Not Available]	[Not Available]	[Not Available]	4	[Not Available]	50	[Not Applicable]	0	DECEASED	3.32	[Not Available]
TCGA-CC-A3M9	NaN	R249S		0.81031	0.144227	0.541739	0.58064	0.43087	0.347005	0.1966	0.389635		65.6078		MALE	174	61	ASIAN	NOT HISPANIC OR LATINO	No	No	TUMOR FREE	Dead	Alcohol consumption	G3	R0	T3	N0	M0	Stage IIIA	[Not Available]	[Not Available]	[Not Available]	[Not Available]	[Not Available]	[Not Available]	[Not Available]	[Not Available]	[Not Available]	[Not Available]	2	[Not Available]	45	[Not Applicable]	3	DECEASED	9.86	Recurred/Progressed	7.19
TCGA-CC-A3MC	NaN	NaN		0.271366	0.244342	0.613818	0.33201	0.0194143	0.898529	0.0587541	0.390181		63.283		MALE	163	52	ASIAN	NOT HISPANIC OR LATINO	No	No	TUMOR FREE	Alive	Alcohol consumption	G2	R0	T3	N0	M0	Stage IIIA	[Not Available]	[Not Available]	[Not Available]	[Not Available]	[Not Available]	[Not Available]	[Not Available]	[Not Available]	[Not Available]	[Not Available]	3	[Not Available]	54	[Not Applicable]	4	LIVING	11.93	Recurred/Progressed	9.76
TCGA-CC-A5UE	NaN	R249S		[Not Available]	[Not Available]	[Not Available]	[Not Available]	[Not Available]	[Not Available]	[Not Available]	[Not Available]		77.9868		MALE	175	65	ASIAN	NOT HISPANIC OR LATINO	No	No	TUMOR FREE	Dead	Alcohol consumption	G2	R0	T4	N0	M0	Stage IIIB	[Not Available]	[Not Available]	[Not Available]	[Not Available]	[Not Available]	[Not Available]	[Not Available]	[Not Available]	[Not Available]	[Not Available]	3	NO	48	[Not Applicable]	0	DECEASED	8.94	Recurred/Progressed	5.75
TCGA-CC-A7IG	NaN	E221*		0.227708	0.222481	0.655825	0.739554	0.828046	0.92485	0.822044	0.640504		74.9193		MALE	174	62	ASIAN	NOT HISPANIC OR LATINO	No	No	TUMOR FREE	Dead	Alcohol consumption	G2	R0	T2	N0	M0	Stage II	[Not Available]	[Not Available]	[Not Available]	[Not Available]	[Not Available]	[Not Available]	[Not Available]	[Not Available]	[Not Available]	[Not Available]	2	NO	47	[Not Applicable]	0	DECEASED	9.82	Recurred/Progressed	6.41
TCGA-CC-A7IH	T42_K49del	NaN		0.21937	0.1913	0.713452	0.818284	0.566235	0.849551	0.904548	0.910368		23.2967		MALE	175	56	ASIAN	NOT HISPANIC OR LATINO	No	No	TUMOR FREE	Alive	Alcohol consumption	G1	R0	T3	N0	M0	Stage IIIA	[Not Available]	[Not Available]	[Not Available]	[Not Available]	[Not Available]	[Not Available]	[Not Available]	[Not Available]	[Not Available]	[Not Available]	3	NO	58	[Not Applicable]	0	LIVING	11.99	DiseaseFree	11.99
TCGA-CC-A7II	NaN	R249S		0.162592	0.116368	0.192958	0.627983	0.849281	0.941527	0.0496607	0.405565		80.5497		MALE	168	52	ASIAN	NOT HISPANIC OR LATINO	No	No	TUMOR FREE	Alive	Alcohol consumption	G3	R0	T3	N0	M0	Stage IIIA	[Not Available]	[Not Available]	[Not Available]	[Not Available]	[Not Available]	[Not Available]	[Not Available]	[Not Available]	[Not Available]	[Not Available]	2	NO	54	[Not Applicable]	0	LIVING	13.11	Recurred/Progressed	9.13
TCGA-CC-A7IK	D32V	Q317Ffs*9		[Not Available]	[Not Available]	[Not Available]	[Not Available]	[Not Available]	[Not Available]	[Not Available]	[Not Available]		79.3631		MALE	168	57	ASIAN	NOT HISPANIC OR LATINO	No	No	TUMOR FREE	Dead	Alcohol consumption	G3	R0	T3	N0	M0	Stage IIIA	[Not Available]	[Not Available]	[Not Available]	[Not Available]	[Not Available]	[Not Available]	[Not Available]	[Not Available]	[Not Available]	[Not Available]	2	NO	59	[Not Applicable]	0	DECEASED	8.61	Recurred/Progressed	4.93
TCGA-CC-A7IL	D32V	NaN		[Not Available]	[Not Available]	[Not Available]	[Not Available]	[Not Available]	[Not Available]	[Not Available]	[Not Available]		71.7953		MALE	174	63	ASIAN	NOT HISPANIC OR LATINO	No	No	TUMOR FREE	Dead	Alcohol consumption	G1	R0	T3	N0	M0	Stage IIIA	[Not Available]	[Not Available]	[Not Available]	[Not Available]	[Not Available]	[Not Available]	[Not Available]	[Not Available]	[Not Available]	[Not Available]	2	NO	61	[Not Applicable]	0	DECEASED	9.13	Recurred/Progressed	5.88
TCGA-CC-A8HT	NaN	M237I		0.543229	0.10503	0.464257	0.477568	0.531329	0.491687	0.338345	0.730185		22.4814		MALE	159	48	ASIAN	NOT HISPANIC OR LATINO	No	No	TUMOR FREE	Dead	Alcohol consumption	G2	R0	T3	N0	M0	Stage IIIA	[Not Available]	[Not Available]	[Not Available]	[Not Available]	[Not Available]	[Not Available]	[Not Available]	[Not Available]	[Not Available]	[Not Available]	4	NO	74	[Not Applicable]	0	DECEASED	4.6	Recurred/Progressed	2.73
TCGA-CC-A8HU	NaN	R249S		0.235129	0.191784	0.702197	0.315387	0.0578094	0.954508	0.0603922	0.860312		60.2559		FEMALE	163	42	ASIAN	NOT HISPANIC OR LATINO	No	No	TUMOR FREE	Dead	No History of Primary Risk Factors	G3	R0	T3	N0	M0	Stage IIIA	[Not Available]	[Not Available]	[Not Available]	[Not Available]	[Not Available]	[Not Available]	[Not Available]	[Not Available]	[Not Available]	[Not Available]	3	NO	39	[Not Applicable]	0	DECEASED	11.3	Recurred/Progressed	9.89
TCGA-CC-A8HV	NaN	R249S		0.851183	0.23814	0.591968	0.685358	0.652451	0.886808	0.126926	0.246585		65.7249		FEMALE	159	51	ASIAN	NOT HISPANIC OR LATINO	No	No	TUMOR FREE	Dead	No History of Primary Risk Factors	G2	R0	T2	N0	M0	Stage II	[Not Available]	[Not Available]	[Not Available]	[Not Available]	[Not Available]	[Not Available]	[Not Available]	[Not Available]	[Not Available]	[Not Available]	2	NO	51	[Not Applicable]	0	DECEASED	9.17	Recurred/Progressed	7.92
TCGA-CC-A9FV	NaN	NaN		0.654053	0.116875	0.101935	0.806026	0.0210702	0.593776	0.380852	0.708148		0.00403616		MALE	165	59	ASIAN	NOT HISPANIC OR LATINO	No	No	TUMOR FREE	Alive	Alcohol consumption	G2	R0	T3	N0	M0	Stage IIIA	[Not Available]	[Not Available]	[Not Available]	[Not Available]	[Not Available]	[Not Available]	[Not Available]	[Not Available]	[Not Available]	[Not Available]	[Not Available]	NO	57	[Not Applicable]	0	LIVING	0	DiseaseFree	0
TCGA-CC-A9FW	G34V	NaN		0.69542	0.104948	0.609345	0.372775	0.502732	0.844535	0.835879	0.752114		68.1385		MALE	175	67	ASIAN	NOT HISPANIC OR LATINO	No	No	TUMOR FREE	Alive	Alcohol consumption	G2	R0	T3	N0	M0	Stage IIIA	[Not Available]	[Not Available]	[Not Available]	[Not Available]	[Not Available]	[Not Available]	[Not Available]	[Not Available]	[Not Available]	[Not Available]	3	NO	68	[Not Applicable]	0	LIVING	8.15	Recurred/Progressed	5.03
TCGA-DD-A113	NaN	NaN		[Not Available]	[Not Available]	[Not Available]	[Not Available]	[Not Available]	[Not Available]	[Not Available]	[Not Available]		74.9758		FEMALE	154	56	WHITE	NOT HISPANIC OR LATINO	No	No	WITH TUMOR	Alive	Other	G3	R0	T2	N0	M0	Stage II	Micro	A	133	365	0.9	4.3	0.5	0.8	0 - No Fibrosis	None	1	[Not Available]	55	[Not Applicable]	1678	LIVING	79.66	Recurred/Progressed	55.06
TCGA-DD-A114	NaN	R249S		0.629917	0.184597	0.519336	0.779412	0.318798	0.752619	0.424133	0.540799		49.669		MALE	173	74	BLACK OR AFRICAN AMERICAN	NOT HISPANIC OR LATINO	No	No	[Not Available]	Dead	Hepatitis C	G3	R0	T2	[Not Available]	M0	Stage II	Micro	A	21	185	1	3.5	2.5	1.2	5 - Nodular Formation and Incomplete Cirrhosis	Mild	1	[Not Available]	42	1149	[Not Available]	DECEASED	37.75	[Not Available]
TCGA-DD-A115	NaN	NaN		0.126727	0.134652	0.721147	0.711685	0.172751	0.817295	0.783424	0.861119		43.1022		MALE	168	79	WHITE	[Not Available]	No	No	WITH TUMOR	Dead	Alcohol consumption	G2	R0	T3	N0	M0	Stage IIIA	None	A	10	337	1	4.1	0.6	1.1	0 - No Fibrosis	None	0	[Not Available]	53	2542	[Not Available]	DECEASED	83.51	Recurred/Progressed	15.41
TCGA-DD-A118	NaN	NaN		0.130332	0.277381	0.603383	0.517688	0.732481	0.840311	0.199192	0.420682		53.2209		FEMALE	169	75	WHITE	NOT HISPANIC OR LATINO	No	No	[Not Available]	Alive	[Not Available]	G2	R0	T2	N0	M0	Stage II	None	A	85150	381	1	3.4	0.5	0.9	0 - No Fibrosis	None	1	[Not Available]	77	[Not Applicable]	693	LIVING	112.91	Recurred/Progressed	21.62
TCGA-DD-A119	G34V	NaN		[Not Available]	[Not Available]	[Not Available]	[Not Available]	[Not Available]	[Not Available]	[Not Available]	[Not Available]		61.273		MALE	160	58	ASIAN	NOT HISPANIC OR LATINO	No	No	[Not Available]	Dead	Hepatitis B	G3	R2	T3a	N0	M1	Stage IV	Micro	A	1836	572	1	3.9	1.6	1.3	0 - No Fibrosis	None	1	[Not Available]	40	223	[Not Available]	DECEASED	7.33	[Not Available]
TCGA-DD-A11B	NaN	NaN		0.141611	0.22168	0.738101	0.607972	0.336092	0.950357	0.784265	0.857994		27.123		MALE	181	134	WHITE	NOT HISPANIC OR LATINO	No	No	TUMOR FREE	Dead	Non-Alcoholic Fatty Liver Disease	G2	RX	T1	N0	M0	Stage I	None	A	15	90	10.2	3.9	1.6	1	6 - Established Cirrhosis	Mild	1	[Not Available]	73	14	[Not Available]	DECEASED	0.46	[Not Available]
TCGA-DD-A11C	NaN	NaN		0.929332	0.111511	0.76644	0.827264	0.863069	0.685831	0.898352	0.873525		52.3692		MALE	186	123	WHITE	NOT HISPANIC OR LATINO	No	No	TUMOR FREE	Alive	[Not Available]	G3	RX	T1	N0	M0	Stage I	None	A	11	391	1	3.6	2.3	0.9	0 - No Fibrosis	None	1	[Not Available]	69	[Not Applicable]	662	LIVING	21.75	DiseaseFree	21.75
TCGA-DD-A11D	T41A	NaN		[Not Available]	[Not Available]	[Not Available]	[Not Available]	[Not Available]	[Not Available]	[Not Available]	[Not Available]		20.1727		FEMALE	163	73	WHITE	NOT HISPANIC OR LATINO	No	No	WITH TUMOR	Dead	Non-Alcoholic Fatty Liver Disease	G2	R0	T1	N0	M0	Stage I	None	A	8	249	0.9	4.5	0.5	1.1	6 - Established Cirrhosis	None	1	[Not Available]	57	1560	[Not Available]	DECEASED	51.25	Recurred/Progressed	16.36
TCGA-DD-A1EA	L31_I35del	NaN		[Not Available]	[Not Available]	[Not Available]	[Not Available]	[Not Available]	[Not Available]	[Not Available]	[Not Available]		14.8248		MALE	168	94	ASIAN	NOT HISPANIC OR LATINO	No	No	WITH TUMOR	Alive	Hepatitis B	G2	R0	T2	N0	M0	Stage II	Micro	A	3	209	10.2	3.3	0.9	1.2	1,2 - Portal Fibrosis	Mild	0	[Not Available]	68	[Not Applicable]	2415	LIVING	79.34	Recurred/Progressed	24.77
TCGA-DD-A1EB	NaN	Y126D		[Not Available]	[Not Available]	[Not Available]	[Not Available]	[Not Available]	[Not Available]	[Not Available]	[Not Available]		16.2173		FEMALE	164	57	[Not Available]	[Not Available]	No	No	[Discrepancy]	Alive	Other	G2	R0	T1	N0	M0	Stage I	None	B	7	204	8.7	3.7	0.3	1.3	0 - No Fibrosis	None	1	[Not Available]	72	[Not Applicable]	2017	LIVING	66.26	Recurred/Progressed	23.95
TCGA-DD-A1EC	NaN	NaN		0.872226	0.188681	0.559964	0.862388	0.382337	0.540302	0.484761	0.61303		20.3746		FEMALE	157	50	WHITE	NOT HISPANIC OR LATINO	No	No	[Not Available]	Alive	[Not Available]	G3	R0	T1	N0	M0	Stage I	None	A	2	556	11	3.2	0.4	0.8	0 - No Fibrosis	None	1	[Not Available]	20	[Not Applicable]	602	LIVING	19.78	Recurred/Progressed	9.82
TCGA-DD-A1EE	K335I,L405F	H193R,C277*,A161S		0.932753	0.166408	0.71596	0.721984	0.905814	0.975646	0.941685	0.708663		23.0304		MALE	175	77	WHITE	NOT HISPANIC OR LATINO	No	No	WITH TUMOR	Dead	Hepatitis C	G3	R0	T3	N0	M0	Stage IIIA	None	B	3	208	14.3	2.7	0.5	1.2	6 - Established Cirrhosis	Severe	2	[Not Available]	73	[Not Applicable]	204	DECEASED	11.47	Recurred/Progressed	1.45
TCGA-DD-A1EF	NaN	NaN		0.799706	0.254253	0.62569	0.615315	0.474523	0.868411	0.701663	0.626529		68.1748		FEMALE	164	81	WHITE	NOT HISPANIC OR LATINO	No	No	WITH TUMOR	Dead	No History of Primary Risk Factors	G3	R0	T1	N0	M0	Stage I	None	B	16211	337	8.5	4.5	1	0.9	3,4 - Fibrous Speta	Mild	2	[Not Available]	57	394	[Not Available]	DECEASED	12.94	[Not Available]
TCGA-DD-A1EG	NaN	V157G		0.545545	0.119071	0.520576	0.338666	0.345826	0.62631	0.668354	0.702851		58.9119		MALE	168	82	WHITE	NOT HISPANIC OR LATINO	No	No	WITH TUMOR	Dead	Alcohol consumption|Non-Alcoholic Fatty Liver Disease	G3	R0	T1	N0	M0	Stage I	None	A	16	146	9.1	4.2	0.7	0.6	1,2 - Portal Fibrosis	Mild	0	YES	76	1372	[Not Available]	DECEASED	45.07	Recurred/Progressed	33.05
TCGA-DD-A1EH	NaN	NaN		0.918897	0.207471	0.69701	0.865324	0.400358	0.964114	0.783622	0.880562		39.0781		MALE	179	70	WHITE	NOT HISPANIC OR LATINO	No	No	WITH TUMOR	Alive	Hepatitis B	G3	R0	T3	N0	M0	Stage III	Macro	B	94340	212	10.4	4.7	1	1	3,4 - Fibrous Speta	None	1	[Not Available]	23	[Not Applicable]	1036	LIVING	49.11	Recurred/Progressed	3.94
TCGA-DD-A1EK	NaN	NaN		[Not Available]	[Not Available]	[Not Available]	[Not Available]	[Not Available]	[Not Available]	[Not Available]	[Not Available]		17.2586		FEMALE	159	97	WHITE	NOT HISPANIC OR LATINO	No	No	WITH TUMOR	Dead	Other	G2	R0	T4	N0	M1	Stage IVB	None	A	19	387	10.3	4.3	0.5	0.7	0 - No Fibrosis	Mild	0	YES	64	558	[Not Available]	DECEASED	18.33	Recurred/Progressed	5.49
TCGA-DD-A1EL	H36P	A161S		[Not Available]	[Not Available]	[Not Available]	[Not Available]	[Not Available]	[Not Available]	[Not Available]	[Not Available]		52.5751		MALE	182	54	BLACK OR AFRICAN AMERICAN	NOT HISPANIC OR LATINO	No	No	WITH TUMOR	Dead	Hepatitis B	G3	R0	T2	N0	M0	Stage II	None	A	5	153	10.8	4.4	0.5	1	0 - No Fibrosis	Mild	0	[Not Available]	23	415	[Not Available]	DECEASED	13.63	[Not Available]
TCGA-DD-A39V	S33P	NaN		[Not Available]	[Not Available]	[Not Available]	[Not Available]	[Not Available]	[Not Available]	[Not Available]	[Not Available]		32.3579		MALE	174	79	WHITE	NOT HISPANIC OR LATINO	No	No	WITH TUMOR	Dead	No History of Primary Risk Factors	G3	R0	T2	NX	M0	Stage II	None	A	[Not Available]	193	11.4	4	[Not Available]	0.9	0 - No Fibrosis	None	1	[Not Available]	77	643	[Not Available]	DECEASED	21.12	Recurred/Progressed	14.95
TCGA-DD-A39W	L139F	NaN		[Not Available]	[Not Available]	[Not Available]	[Not Available]	[Not Available]	[Not Available]	[Not Available]	[Not Available]		9.89667		FEMALE	177	74	WHITE	NOT HISPANIC OR LATINO	No	No	[Not Available]	Dead	No History of Primary Risk Factors	G2	R0	T3	N0	M0	Stage III	None	[Not Available]	[Not Available]	[Not Available]	[Not Available]	[Not Available]	[Not Available]	[Not Available]	[Not Available]	[Not Available]	[Not Available]	[Not Available]	29	827	[Not Available]	DECEASED	27.17	[Not Available]
TCGA-DD-A39X	NaN	NaN		[Not Available]	[Not Available]	[Not Available]	[Not Available]	[Not Available]	[Not Available]	[Not Available]	[Not Available]		63.84		FEMALE	152	48	WHITE	NOT HISPANIC OR LATINO	No	No	WITH TUMOR	Dead	No History of Primary Risk Factors	G2	R0	T1	NX	M0	Stage I	None	A	10	180	9.8	4.1	0.5	0.9	0 - No Fibrosis	None	1	[Not Available]	78	1694	[Not Available]	DECEASED	55.65	Recurred/Progressed	33.9
TCGA-DD-A39Z	NaN	NaN		[Not Available]	[Not Available]	[Not Available]	[Not Available]	[Not Available]	[Not Available]	[Not Available]	[Not Available]		30.3237		FEMALE	165	61	[Not Available]	[Not Available]	No	No	TUMOR FREE	Dead	Alcohol consumption	G2	R0	T2	NX	M0	Stage II	None	B	[Not Available]	437	12.6	3.1	1.2	0.7	[Not Available]	[Not Available]	2	[Not Available]	43	601	[Not Available]	DECEASED	19.74	[Not Available]
TCGA-DD-A3A0	NaN	C242S		0.198398	0.170877	0.60809	0.407548	0.765237	0.802135	0.784664	0.874378		24.1847		MALE	178	88	WHITE	NOT HISPANIC OR LATINO	No	No	WITH TUMOR	Dead	No History of Primary Risk Factors	G2	R0	T1	NX	M0	Stage I	None	A	1	138	13.2	3.3	1.4	2.7	0 - No Fibrosis	None	1	[Not Available]	70	785	[Not Available]	DECEASED	25.79	Recurred/Progressed	11.79
TCGA-DD-A3A3	NaN	NaN		0.922267	0.293867	0.647165	0.203577	0.0368326	0.93178	0.0518622	0.314789		23.6035		MALE	167	71	ASIAN	NOT HISPANIC OR LATINO	No	No	[Not Available]	Dead	No History of Primary Risk Factors	G2	R0	T1	N0	M0	Stage I	Macro	B	6	276	8.8	[Not Available]	0.9	1.2	0 - No Fibrosis	None	1	[Not Available]	45	535	[Not Available]	DECEASED	17.58	[Not Available]
TCGA-DD-A3A4	K335I	NaN		0.908687	0.189262	0.686876	0.836193	0.322811	0.97301	0.763428	0.912269		6.82112		MALE	189	65	WHITE	NOT HISPANIC OR LATINO	No	No	WITH TUMOR	Dead	Other	G3	R0	T3	N0	M0	Stage IIIA	None	B	[Not Available]	283	11	3.3	1	1	0 - No Fibrosis	None	0	[Not Available]	37	612	[Not Available]	DECEASED	20.11	Recurred/Progressed	2.86
TCGA-DD-A3A5	NaN	NaN		0.520282	0.205512	0.68242	0.122553	0.0652327	0.815949	0.926079	0.896588		25.3269		FEMALE	170	58	WHITE	NOT HISPANIC OR LATINO	No	No	WITH TUMOR	Dead	No History of Primary Risk Factors	G2	R0	T3	N0	M0	Stage III	None	A	55	312	8.7	4.2	0.8	0.7	0 - No Fibrosis	None	1	[Not Available]	66	3125	[Not Available]	DECEASED	102.66	Recurred/Progressed	2.76
TCGA-DD-A3A6	NaN	NaN		[Not Available]	[Not Available]	[Not Available]	[Not Available]	[Not Available]	[Not Available]	[Not Available]	[Not Available]		5.3237		FEMALE	175	52	WHITE	NOT HISPANIC OR LATINO	No	No	TUMOR FREE	Dead	No History of Primary Risk Factors	G2	R0	T2	N0	M0	Stage II	Micro	A	[Not Available]	4	9.3	4.3	0.4	1	0 - No Fibrosis	None	0	[Not Available]	72	3258	[Not Available]	DECEASED	107.03	[Not Available]
TCGA-DD-A3A8	NaN	NaN		0.890063	0.198969	0.628609	0.896898	0.781847	0.978714	0.869943	0.881977		22.8124		MALE	177	99	WHITE	NOT HISPANIC OR LATINO	Yes	No	TUMOR FREE	Dead	No History of Primary Risk Factors	G2	R0	T2	N0	M0	Stage II	None	A	4	251	[Not Available]	[Not Available]	1	0.9	0 - No Fibrosis	None	1	[Not Available]	75	11	[Not Available]	DECEASED	0.36	[Not Available]
TCGA-DD-A3A9	NaN	NaN		[Not Available]	[Not Available]	[Not Available]	[Not Available]	[Not Available]	[Not Available]	[Not Available]	[Not Available]		65.4343		FEMALE	168	62	WHITE	NOT HISPANIC OR LATINO	No	No	WITH TUMOR	Dead	Other	G2	R0	T4	N0	M1	Stage IVB	None	A	19930	317	9.3	4	0.3	0.9	0 - No Fibrosis	None	1	[Not Available]	64	931	[Not Available]	DECEASED	30.58	Recurred/Progressed	9.49
TCGA-DD-A4NA	NaN	NaN		[Not Available]	[Not Available]	[Not Available]	[Not Available]	[Not Available]	[Not Available]	[Not Available]	[Not Available]		43.3888		FEMALE	166	93	WHITE	NOT HISPANIC OR LATINO	No	No	TUMOR FREE	Alive	No History of Primary Risk Factors	G3	R0	T2	N1	M0	Stage IIIC	[Not Available]	[Not Available]	3	332	9.6	[Not Available]	[Not Available]	0.8	5 - Nodular Formation and Incomplete Cirrhosis	None	0	NO	67	[Not Applicable]	1008	LIVING	33.11	DiseaseFree	33.11
TCGA-DD-A4ND	NaN	NaN		0.588532	0.155372	0.645237	0.692758	0.555305	0.834869	0.257491	0.66273		44.0345		FEMALE	162	89	WHITE	NOT HISPANIC OR LATINO	Yes	No	WITH TUMOR	Alive	No History of Primary Risk Factors	G3	R0	T1	N0	M0	Stage I	None	A	[Not Available]	[Not Available]	8.8	3.9	0.5	0.7	0 - No Fibrosis	None	1	YES	56	[Not Applicable]	2141	LIVING	90.21	Recurred/Progressed	0.66
TCGA-DD-A4NI	H36P	NaN		0.711046	0.24095	0.614516	0.726155	0.761041	0.817033	0.800737	0.777486		68.2636		MALE	172	99	WHITE	NOT HISPANIC OR LATINO	Yes	No	TUMOR FREE	Alive	Alcohol consumption|Non-Alcoholic Fatty Liver Disease	G2	R0	T2	NX	M0	Stage II	None	A	6	187	12.4	4.4	0.6	1.1	0 - No Fibrosis	[Not Available]	0	NO	67	[Not Applicable]	328	LIVING	26.81	DiseaseFree	26.81
TCGA-DD-A4NJ	NaN	NaN		0.364265	0.0993186	0.563012	0.395068	0.773798	0.880791	0.79684	0.664903		47.0697		FEMALE	164	88	WHITE	NOT HISPANIC OR LATINO	No	No	TUMOR FREE	Alive	Non-Alcoholic Fatty Liver Disease	G2	R0	T2	N0	M0	Stage II	None	A	5	303	11.5	4.7	0.4	0.7	1,2 - Portal Fibrosis	Mild	0	NO	54	[Not Applicable]	458	LIVING	30.49	Recurred/Progressed	18.17
TCGA-DD-A4NL	K335I	NaN		[Not Available]	[Not Available]	[Not Available]	[Not Available]	[Not Available]	[Not Available]	[Not Available]	[Not Available]		0.00403616		MALE	173	113	WHITE	NOT HISPANIC OR LATINO	No	No	TUMOR FREE	Alive	Alcohol consumption|Other	G1	R0	T1	N0	M0	Stage I	None	[Not Available]	2	266	[Not Available]	4.4	0.3	1	0 - No Fibrosis	None	1	NO	46	[Not Applicable]	1711	LIVING	56.21	DiseaseFree	56.21
TCGA-DD-A4NN	NaN	NaN		[Not Available]	[Not Available]	[Not Available]	[Not Available]	[Not Available]	[Not Available]	[Not Available]	[Not Available]		45.1162		FEMALE	163	59	WHITE	NOT HISPANIC OR LATINO	No	No	WITH TUMOR	Dead	No History of Primary Risk Factors	G3	R0	T1	N0	M0	Stage I	None	A	4223	307	8.8	4.3	0.5	0.9	0 - No Fibrosis	[Not Available]	0	YES	56	899	[Not Available]	DECEASED	29.53	Recurred/Progressed	5.45
TCGA-DD-A4NO	NaN	NaN		[Not Available]	[Not Available]	[Not Available]	[Not Available]	[Not Available]	[Not Available]	[Not Available]	[Not Available]		68.7036		MALE	176	109	WHITE	NOT HISPANIC OR LATINO	No	No	WITH TUMOR	Alive	Hepatitis C|Other	G1	R0	T1	N0	M0	Stage I	None	A	3	201	9.9	4.5	0.4	1.6	0 - No Fibrosis	Mild	0	YES	65	[Not Applicable]	1869	LIVING	73.75	Recurred/Progressed	73.62
TCGA-DD-A4NQ	NaN	NaN		0.594729	0.126419	0.554634	0.592269	0.401624	0.698655	0.282558	0.544897		41.5281		MALE	159	75	WHITE	HISPANIC OR LATINO	No	No	WITH TUMOR	Dead	Hepatitis B|Other	G3	R0	T2	N0	M0	Stage II	Macro	A	141	283	10.1	4.4	0.7	0.8	[Not Available]	Mild	0	YES	60	373	[Not Available]	DECEASED	12.25	Recurred/Progressed	4.14
TCGA-DD-A4NS	NaN	NaN		0.767907	0.0972412	0.504795	0.759567	0.240345	0.726334	0.66969	0.658916		8.66564		FEMALE	167	58	WHITE	NOT HISPANIC OR LATINO	No	No	WITH TUMOR	Dead	Alcohol consumption	G2	R0	T1	N0	M0	Stage I	None	[Not Available]	2	270	8.8	[Not Available]	0.9	1.1	0 - No Fibrosis	None	0	YES	61	2456	[Not Available]	DECEASED	80.68	Recurred/Progressed	35.84
TCGA-DD-A73A	N387I	NaN		0.729769	0.182611	0.62603	0.335428	0.0315042	0.628194	0.769315	0.779425		8.68582		MALE	174	102	WHITE	NOT HISPANIC OR LATINO	No	No	TUMOR FREE	Alive	Alcohol consumption	G2	R0	T1	N0	M0	Stage I	None	A	4	89	12.8	4.4	1.2	1.4	3,4 - Fibrous Speta	Mild	1	NO	71	[Not Applicable]	334	LIVING	23.92	DiseaseFree	23.92
TCGA-DD-A73E	D32V	NaN		0.625127	0.292028	0.614278	0.63501	0.0472101	0.898641	0.708512	0.637255		34.8805		MALE	172	108	WHITE	NOT HISPANIC OR LATINO	No	No	TUMOR FREE	Alive	Alcohol consumption|Non-Alcoholic Fatty Liver Disease	G1	R0	T1	N0	M0	Stage I	None	A	1	190	11.5	4.7	0.4	1.2	0 - No Fibrosis	Mild	0	NO	66	[Not Applicable]	44	LIVING	1.45	DiseaseFree	1.45
TCGA-DD-A73F	NaN	NaN		0.852369	0.229982	0.597127	0.879617	0.0253849	0.92516	0.831374	0.919671		25.3915		FEMALE	164	69	WHITE	NOT HISPANIC OR LATINO	No	No	TUMOR FREE	Alive	No History of Primary Risk Factors	G1	R0	T1	N0	M0	Stage I	None	A	283	243	10.9	4.6	0.5	1	0 - No Fibrosis	None	1	NO	77	[Not Applicable]	843	LIVING	35.64	DiseaseFree	35.64
TCGA-DD-A73G	NaN	NaN		0.343304	0.100331	0.691019	0.166307	0.0220581	0.882068	0.11153	0.171595		73.7488		FEMALE	155	44	WHITE	NOT HISPANIC OR LATINO	No	No	TUMOR FREE	Alive	No History of Primary Risk Factors	G3	R0	T1	N0	M0	Stage I	None	A	2035400	460	11.7	3.2	0.5	0.7	0 - No Fibrosis	None	0	NO	73	[Not Applicable]	3071	LIVING	114.26	DiseaseFree	114.26
TCGA-DD-AA3A	NaN	NaN		[Not Available]	[Not Available]	[Not Available]	[Not Available]	[Not Available]	[Not Available]	[Not Available]	[Not Available]		35.825		FEMALE	151	60	WHITE	NOT HISPANIC OR LATINO	No	No	TUMOR FREE	Dead	No History of Primary Risk Factors	G4	R0	T1	N0	MX	Stage I	None	A	1	256	1.1	4.9	0.8	0.7	0 - No Fibrosis	None	1	[Not Available]	81	410	[Not Available]	DECEASED	13.47	[Not Available]
TCGA-DD-AAC9	NaN	NaN		[Not Available]	[Not Available]	[Not Available]	[Not Available]	[Not Available]	[Not Available]	[Not Available]	[Not Available]		15.2002		MALE	174	81	ASIAN	NOT HISPANIC OR LATINO	No	No	TUMOR FREE	Alive	Hepatitis B	G2	R0	T1	N0	M0	Stage I	None	A	5	149	0.9	4.2	0.7	1.3	6 - Established Cirrhosis	Mild	0	NO	51	[Not Applicable]	347	LIVING	11.4	DiseaseFree	11.4
TCGA-DD-AACA	S33F	NaN		[Not Available]	[Not Available]	[Not Available]	[Not Available]	[Not Available]	[Not Available]	[Not Available]	[Not Available]		23.2887		MALE	165	70	ASIAN	NOT HISPANIC OR LATINO	No	No	WITH TUMOR	Alive	Hepatitis B	G3	R0	T1	N0	M0	Stage I	None	A	7	136	0.9	3.7	0.7	1.2	6 - Established Cirrhosis	Mild	0	YES	65	[Not Applicable]	2000	LIVING	75.59	Recurred/Progressed	71.06
TCGA-DD-AACD	H36P	NaN		[Not Available]	[Not Available]	[Not Available]	[Not Available]	[Not Available]	[Not Available]	[Not Available]	[Not Available]		23.321		MALE	182	66	ASIAN	NOT HISPANIC OR LATINO	No	No	WITH TUMOR	Dead	Hepatitis B	G4	R0	T1	N0	M0	Stage I	Micro	A	2	268	6.9	3.9	0.3	1	1,2 - Portal Fibrosis	Mild	1	YES	48	381	[Not Available]	DECEASED	12.52	Recurred/Progressed	4.96
TCGA-DD-AACE	NaN	F328Sfs*17		[Not Available]	[Not Available]	[Not Available]	[Not Available]	[Not Available]	[Not Available]	[Not Available]	[Not Available]		56.8494		MALE	162	62	ASIAN	NOT HISPANIC OR LATINO	No	No	WITH TUMOR	Alive	Hepatitis B	G3	R0	T1	N0	M0	Stage I	None	A	2	175	0.9	4.4	0.9	1.2	6 - Established Cirrhosis	Mild	0	YES	62	[Not Applicable]	1931	LIVING	71.75	Recurred/Progressed	42.02
TCGA-DD-AACF	NaN	V143Rfs*18		[Not Available]	[Not Available]	[Not Available]	[Not Available]	[Not Available]	[Not Available]	[Not Available]	[Not Available]		27.3127		MALE	168	60	ASIAN	NOT HISPANIC OR LATINO	No	No	WITH TUMOR	Dead	Hepatitis C	G3	R0	T1	N0	M0	Stage I	None	A	16	99	1.1	3.5	0.5	1.1	6 - Established Cirrhosis	Mild	0	YES	68	365	[Not Available]	DECEASED	11.99	Recurred/Progressed	3.91
TCGA-DD-AACG	NaN	Q192*		[Not Available]	[Not Available]	[Not Available]	[Not Available]	[Not Available]	[Not Available]	[Not Available]	[Not Available]		52.0827		MALE	168	65	ASIAN	NOT HISPANIC OR LATINO	No	No	WITH TUMOR	Dead	Hepatitis B	G4	R0	T2	N0	M0	Stage II	Micro	A	11718	196	0.9	3.6	1	1.5	6 - Established Cirrhosis	Mild	0	YES	52	469	[Not Available]	DECEASED	15.41	Recurred/Progressed	4.11
TCGA-DD-AACI	NaN	NaN		0.632488	0.186387	0.598866	0.662526	0.66796	0.827968	0.776711	0.494917		63.9288		MALE	155	48	ASIAN	NOT HISPANIC OR LATINO	No	No	WITH TUMOR	Alive	[Not Available]	G3	R0	T2	N0	M0	Stage II	None	A	1	106	1	3.6	0.5	1	5 - Nodular Formation and Incomplete Cirrhosis	Mild	1	YES	69	[Not Applicable]	1618	LIVING	53.15	Recurred/Progressed	47.04
TCGA-DD-AACJ	T41A	NaN		0.758134	0.171469	0.676999	0.178002	0.844077	0.915013	0.899872	0.934467		35.3245		MALE	159	73	ASIAN	NOT HISPANIC OR LATINO	No	No	WITH TUMOR	Alive	[Not Available]	G2	R0	T2	N0	M0	Stage II	Micro	A	25	213	0.8	3.6	1	1	[Not Available]	[Not Available]	2	YES	75	[Not Applicable]	1828	LIVING	69.05	Recurred/Progressed	3.29
TCGA-DD-AACK	K335I	NaN		0.272351	0.0950095	0.6609	0.204801	0.763568	0.866867	0.853414	0.742696		4.78285		MALE	172	68	ASIAN	NOT HISPANIC OR LATINO	No	No	TUMOR FREE	Alive	Hepatitis B	G2	R0	T1	N0	M0	Stage I	Micro	A	5	98	0.9	4.6	0.9	1.3	6 - Established Cirrhosis	None	2	NO	70	[Not Applicable]	9	LIVING	0.3	DiseaseFree	0.3
TCGA-DD-AACL	NaN	C238R		[Not Available]	[Not Available]	[Not Available]	[Not Available]	[Not Available]	[Not Available]	[Not Available]	[Not Available]		24.996		FEMALE	150	69	ASIAN	NOT HISPANIC OR LATINO	No	No	[Not Available]	Dead	Hepatitis C	G3	R0	T1	N0	M0	Stage I	None	A	1368	99	0.9	3.3	0.7	1	[Not Available]	[Not Available]	1	[Not Available]	66	[Not Applicable]	58	DECEASED	3.52	[Not Available]
TCGA-DD-AACO	NaN	NaN		[Not Available]	[Not Available]	[Not Available]	[Not Available]	[Not Available]	[Not Available]	[Not Available]	[Not Available]		51.9858		MALE	164	43	ASIAN	NOT HISPANIC OR LATINO	No	No	WITH TUMOR	Alive	Hepatitis B	G3	R0	T1	N0	M0	Stage I	None	A	5	88	1	3.7	0.6	1.4	6 - Established Cirrhosis	Mild	0	YES	40	[Not Applicable]	1485	LIVING	61.63	Recurred/Progressed	15.74
TCGA-DD-AACP	S33Y,D32A	NaN		[Not Available]	[Not Available]	[Not Available]	[Not Available]	[Not Available]	[Not Available]	[Not Available]	[Not Available]		62.2013		MALE	155	62	ASIAN	NOT HISPANIC OR LATINO	No	No	[Not Available]	Alive	Alcohol consumption	G3	R0	T1	N0	M0	Stage I	None	A	227	151	0.9	4.1	1.1	1.1	[Not Available]	None	0	NO	64	[Not Applicable]	400	LIVING	13.63	DiseaseFree	13.63
TCGA-DD-AACQ	NaN	D228Vfs*18		0.197085	0.155583	0.721097	0.506482	0.906172	0.914378	0.838731	0.930138		17.6461		MALE	169	64	ASIAN	NOT HISPANIC OR LATINO	No	No	WITH TUMOR	Dead	Hepatitis B	G3	R0	T2	N0	M0	Stage II	None	A	7	157	1	4.2	0.8	1.3	[Not Available]	[Not Available]	0	YES	50	[Not Applicable]	429	DECEASED	14.19	Recurred/Progressed	3.45
TCGA-DD-AACT	NaN	NaN		0.779403	0.19384	0.602811	0.84118	0.202256	0.802637	0.707998	0.480174		36.7089		FEMALE	158	62	ASIAN	NOT HISPANIC OR LATINO	No	No	TUMOR FREE	Alive	Hepatitis B	G2	R0	T1	N0	M0	Stage I	None	A	4	213	1	4.4	0.8	0.7	[Not Available]	Mild	0	NO	69	[Not Applicable]	1291	LIVING	51.31	DiseaseFree	51.31
TCGA-DD-AACU	NaN	M246V		0.355381	0.146382	0.597286	0.522581	0.094621	0.853905	0.825014	0.797167		55.134		MALE	166	67	ASIAN	NOT HISPANIC OR LATINO	No	No	TUMOR FREE	Alive	Hepatitis B	G3	R0	T1	N0	M0	Stage I	None	A	22	166	0.9	4.4	0.3	1.1	[Not Available]	[Not Available]	0	NO	59	[Not Applicable]	1240	LIVING	51.48	DiseaseFree	51.48
TCGA-DD-AACV	NaN	Q144*		0.271735	0.134176	0.208773	0.40073	0.0320964	0.067322	0.889394	0.927013		37.8996		MALE	169	70	ASIAN	NOT HISPANIC OR LATINO	No	No	WITH TUMOR	Alive	Alcohol consumption	G3	R0	T1	N0	M0	Stage I	Micro	A	9	164	1	4.3	0.6	1.2	[Not Available]	[Not Available]	0	YES	53	[Not Applicable]	1210	LIVING	50.3	Recurred/Progressed	11.3
TCGA-DD-AACY	NaN	NaN		0.765326	0.123144	0.619531	0.84451	0.789308	0.89967	0.889054	0.859522		29.8353		MALE	162	62	ASIAN	NOT HISPANIC OR LATINO	No	No	WITH TUMOR	Alive	Hepatitis B	G3	R0	T1	N0	M0	Stage I	None	A	290	114	1.1	3.1	1.3	0.6	3,4 - Fibrous Speta	Mild	0	YES	61	[Not Applicable]	1140	LIVING	47.63	Recurred/Progressed	25.49
TCGA-DD-AACZ	NaN	N263Kfs*9		[Not Available]	[Not Available]	[Not Available]	[Not Available]	[Not Available]	[Not Available]	[Not Available]	[Not Available]		71.6379		FEMALE	149	52	ASIAN	NOT HISPANIC OR LATINO	No	No	TUMOR FREE	Dead	[Not Available]	G4	R0	T1	N0	M0	Stage I	Macro	A	25	412	1	4.5	0.4	0.6	[Not Available]	[Not Available]	1	YES	63	171	[Not Available]	DECEASED	5.62	Recurred/Progressed	2.89
TCGA-DD-AAD0	S37Y	NaN		[Not Available]	[Not Available]	[Not Available]	[Not Available]	[Not Available]	[Not Available]	[Not Available]	[Not Available]		19.8781		FEMALE	150	54	ASIAN	NOT HISPANIC OR LATINO	No	No	WITH TUMOR	Alive	Hepatitis B	G2	R0	T1	N0	M0	Stage I	None	A	4	86	1	3.4	0.8	0.5	[Not Available]	Mild	0	YES	73	[Not Applicable]	137	LIVING	4.5	Recurred/Progressed	1.54
TCGA-DD-AAD1	NaN	NaN		[Not Available]	[Not Available]	[Not Available]	[Not Available]	[Not Available]	[Not Available]	[Not Available]	[Not Available]		25.2381		FEMALE	161	44	ASIAN	NOT HISPANIC OR LATINO	No	No	WITH TUMOR	Alive	Hepatitis B|Hepatitis C	G4	R1	T1	N0	M0	Stage I	None	A	451	157	0.9	4.5	0.6	0.5	[Not Available]	[Not Available]	1	YES	51	[Not Applicable]	564	LIVING	18.53	Recurred/Progressed	4.17
TCGA-DD-AAD2	NaN	NaN		0.655325	0.143392	0.543176	0.682948	0.0257184	0.813781	0.0326409	0.44185		16.3989		MALE	156	52	ASIAN	NOT HISPANIC OR LATINO	No	No	TUMOR FREE	Alive	Hepatitis B	G2	R0	T1	N0	M0	Stage I	Micro	A	25	172	1	3.5	0.3	0.8	1,2 - Portal Fibrosis	Mild	0	NO	66	[Not Applicable]	658	LIVING	21.62	DiseaseFree	21.62
TCGA-DD-AAD3	NaN	E271V		0.63586	0.124163	0.395872	0.530208	0.45098	0.808697	0.50091	0.78936		27.5953		MALE	178	77	ASIAN	NOT HISPANIC OR LATINO	No	No	TUMOR FREE	Alive	Alcohol consumption|Hepatitis B	G2	R0	T1	N0	M0	Stage I	None	A	[Not Available]	181	1	3.9	0.4	0.8	1,2 - Portal Fibrosis	Mild	0	NO	43	[Not Applicable]	1029	LIVING	42.54	DiseaseFree	42.54
TCGA-DD-AAD5	NaN	F341V		0.396671	0.159148	0.612968	0.421713	0.405751	0.9522	0.764606	0.401384		56.5345		MALE	170	70	ASIAN	NOT HISPANIC OR LATINO	No	No	WITH TUMOR	Alive	Alcohol consumption|Hepatitis B	G3	R0	T1	N0	M0	Stage I	None	A	73	349	1.2	3.7	0.6	0.6	3,4 - Fibrous Speta	Mild	0	YES	54	[Not Applicable]	1037	LIVING	44.19	Recurred/Progressed	4.27
TCGA-DD-AAD6	NaN	NaN		0.364182	0.167339	0.70632	0.141521	0.938805	0.954564	0.909496	0.912328		35.1671		MALE	167	93	ASIAN	NOT HISPANIC OR LATINO	No	No	TUMOR FREE	Alive	Hepatitis B	G3	R0	T3a	N0	M0	Stage IIIA	None	A	[Not Available]	185	1	2.7	0.6	1.1	[Not Available]	[Not Available]	1	YES	66	[Not Applicable]	672	LIVING	22.08	Recurred/Progressed	1.64
TCGA-DD-AADA	NaN	NaN		0.386269	0.286452	0.559819	0.819769	0.657427	0.837534	0.268268	0.735433		27.4782		FEMALE	147	59	ASIAN	NOT HISPANIC OR LATINO	No	No	TUMOR FREE	Alive	Hepatitis B	G3	R0	T1	N0	M0	Stage I	Macro	A	8698	173	1.1	4.1	0.5	0.6	[Not Available]	[Not Available]	0	NO	66	[Not Applicable]	930	LIVING	40.51	DiseaseFree	40.51
TCGA-DD-AADB	NaN	R273S		[Not Available]	[Not Available]	[Not Available]	[Not Available]	[Not Available]	[Not Available]	[Not Available]	[Not Available]		40.3576		MALE	165	68	ASIAN	NOT HISPANIC OR LATINO	No	No	TUMOR FREE	Alive	Hepatitis B	G4	R0	T1	N0	M0	Stage I	None	A	419	180	1	4.5	1.5	0.8	[Not Available]	[Not Available]	0	NO	51	[Not Applicable]	890	LIVING	40.8	DiseaseFree	40.8
TCGA-DD-AADC	NaN	X125_splice		[Not Available]	[Not Available]	[Not Available]	[Not Available]	[Not Available]	[Not Available]	[Not Available]	[Not Available]		46.7791		MALE	176	81	ASIAN	NOT HISPANIC OR LATINO	No	No	WITH TUMOR	Dead	Hepatitis B	G3	R0	T1	N0	M0	Stage I	Macro	A	36	212	1.2	3.8	0.7	0.8	[Not Available]	[Not Available]	0	YES	53	425	[Not Available]	DECEASED	13.96	Recurred/Progressed	3.32
TCGA-DD-AADE	S45Y,S33P	NaN		0.72862	0.355523	0.589835	0.826189	0.72349	0.914203	0.80437	0.554742		9.04504		MALE	166	63	ASIAN	NOT HISPANIC OR LATINO	No	No	WITH TUMOR	Alive	Hepatitis B	G4	R0	T1	N0	M0	Stage I	Micro	A	7	148	1.1	3.9	0.5	1.1	3,4 - Fibrous Speta	Mild	0	YES	50	[Not Applicable]	918	LIVING	39.49	Recurred/Progressed	5.52
TCGA-DD-AADF	NaN	NaN		[Not Available]	[Not Available]	[Not Available]	[Not Available]	[Not Available]	[Not Available]	[Not Available]	[Not Available]		43.6713		FEMALE	145	55	ASIAN	NOT HISPANIC OR LATINO	No	No	TUMOR FREE	Dead	Hepatitis B	G4	R0	T1	N0	M0	Stage I	None	A	725	174	1.2	3.5	1.1	0.6	[Not Available]	[Not Available]	1	NO	64	115	[Not Available]	DECEASED	3.78	[Not Available]
TCGA-DD-AADG	S37C	NaN		[Not Available]	[Not Available]	[Not Available]	[Not Available]	[Not Available]	[Not Available]	[Not Available]	[Not Available]		22.7357		MALE	160	61	ASIAN	NOT HISPANIC OR LATINO	No	No	TUMOR FREE	Alive	Alcohol consumption|Hepatitis B	G3	R0	T3a	N0	M0	Stage IIIA	None	A	2256	170	1	4.2	0.9	1	3,4 - Fibrous Speta	Mild	0	YES	70	[Not Applicable]	808	LIVING	37.61	Recurred/Progressed	8.87
TCGA-DD-AADK	NaN	NaN		0.680495	0.21542	0.517856	0.779588	0.448635	0.756819	0.0388824	0.547639		28.3581		FEMALE	150	51	ASIAN	NOT HISPANIC OR LATINO	No	No	TUMOR FREE	Alive	Hepatitis B	G3	R0	T2	N0	M0	Stage II	Micro	A	236	197	1	4.4	0.5	1.2	6 - Established Cirrhosis	None	0	NO	68	[Not Applicable]	734	LIVING	34.46	DiseaseFree	34.46
TCGA-DD-AADL	NaN	Y205C		0.305812	0.191373	0.694477	0.607386	0.0402863	0.385739	0.826301	0.908151		64.8046		MALE	159	53	ASIAN	NOT HISPANIC OR LATINO	No	No	TUMOR FREE	Alive	Alcohol consumption|Hepatitis B	G4	R0	T1	N0	M0	Stage I	Micro	A	14	204	0.9	3.5	0.5	0.5	[Not Available]	[Not Available]	0	NO	58	[Not Applicable]	636	LIVING	20.89	DiseaseFree	20.89
TCGA-DD-AADM	N387K	NaN		[Not Available]	[Not Available]	[Not Available]	[Not Available]	[Not Available]	[Not Available]	[Not Available]	[Not Available]		31.6556		MALE	159	55	ASIAN	NOT HISPANIC OR LATINO	No	No	TUMOR FREE	Dead	Alcohol consumption|Hepatitis B	G3	R0	T2	N0	M0	Stage II	None	A	112	126	1	4.1	0.5	0.8	[Not Available]	[Not Available]	0	NO	58	12	[Not Available]	DECEASED	0.39	[Not Available]
TCGA-DD-AADN	NaN	E204Vfs*4		[Not Available]	[Not Available]	[Not Available]	[Not Available]	[Not Available]	[Not Available]	[Not Available]	[Not Available]		53.3379		MALE	160	62	ASIAN	NOT HISPANIC OR LATINO	No	No	TUMOR FREE	Alive	Alcohol consumption|Hepatitis B	G4	R0	T1	NX	MX	Stage I	Micro	A	151367	176	1.1	3.5	1.1	0.8	[Not Available]	[Not Available]	0	NO	59	[Not Applicable]	527	LIVING	29.5	DiseaseFree	29.5
TCGA-DD-AADP	NaN	NaN		0.757726	0.108829	0.693269	0.352486	0.22736	0.859764	0.828913	0.577572		31.7848		MALE	167	67	ASIAN	NOT HISPANIC OR LATINO	No	No	TUMOR FREE	Alive	Hepatitis B	G3	R0	T1	N0	M0	Stage I	Micro	A	9	102	1.1	3.7	0.6	0.5	[Not Available]	[Not Available]	0	NO	45	[Not Applicable]	120	LIVING	15.05	DiseaseFree	15.05
TCGA-DD-AADQ	NaN	NaN		[Not Available]	[Not Available]	[Not Available]	[Not Available]	[Not Available]	[Not Available]	[Not Available]	[Not Available]		18.7439		MALE	165	64	ASIAN	NOT HISPANIC OR LATINO	No	No	TUMOR FREE	Alive	Alcohol consumption|Hepatitis B	G3	R0	T2	N0	M0	Stage II	None	A	7	163	1.1	4.4	0.3	0.7	[Not Available]	[Not Available]	0	NO	59	[Not Applicable]	161	LIVING	14.32	DiseaseFree	14.32
TCGA-DD-AADR	NaN	NaN		[Not Available]	[Not Available]	[Not Available]	[Not Available]	[Not Available]	[Not Available]	[Not Available]	[Not Available]		57.6405		MALE	170	75	ASIAN	NOT HISPANIC OR LATINO	No	No	TUMOR FREE	Alive	Alcohol consumption|Hepatitis B	G3	R0	T1	N0	M0	Stage I	None	A	3	75	1.1	4.4	0.9	1	6 - Established Cirrhosis	Mild	0	YES	58	[Not Applicable]	1742	LIVING	66.62	Recurred/Progressed	66.62
TCGA-DD-AADU	T41A	NaN		0.821759	0.191347	0.657688	0.398795	0.786272	0.963888	0.813771	0.918054		39.1104		MALE	166	73	ASIAN	NOT HISPANIC OR LATINO	No	No	TUMOR FREE	Alive	Alcohol consumption	G3	R0	T2	N0	M0	Stage II	Micro	A	52	223	1	4.3	1.8	0.8	3,4 - Fibrous Speta	None	0	NO	60	[Not Applicable]	252	LIVING	18.2	DiseaseFree	18.2
TCGA-DD-AADV	NaN	S106R		0.309193	0.0920726	0.612529	0.557828	0.0194905	0.492334	0.914016	0.828058		51.8687		MALE	176	64	ASIAN	NOT HISPANIC OR LATINO	Yes	No	TUMOR FREE	Alive	Alcohol consumption|Hepatitis B	G3	R0	T1	N0	M0	Stage I	None	A	11	187	1	3.8	0.8	0.9	6 - Established Cirrhosis	None	0	NO	50	[Not Applicable]	230	LIVING	18.86	DiseaseFree	18.86
TCGA-DD-AADW	NaN	C176W		0.498609	0.217327	0.678855	0.814244	0.0209693	0.954558	0.883818	0.838926		50.3471		MALE	163	49	ASIAN	NOT HISPANIC OR LATINO	No	No	TUMOR FREE	Alive	Hepatitis B	G3	R0	T1	N0	M0	Stage I	None	A	250	102	1	4.3	1	0.8	6 - Established Cirrhosis	None	1	NO	48	[Not Applicable]	203	LIVING	19.28	Recurred/Progressed	12.68
TCGA-DD-AAE1	NaN	NaN		0.233609	0.175763	0.654646	0.835867	0.183428	0.949072	0.798008	0.876711		25.5086		MALE	169	62	ASIAN	NOT HISPANIC OR LATINO	No	No	TUMOR FREE	Alive	Hepatitis B	G3	R0	T1	N0	M0	Stage I	None	A	2693	102	0.9	4.1	0.4	0.8	6 - Established Cirrhosis	Mild	0	NO	52	[Not Applicable]	293	LIVING	18.13	DiseaseFree	18.13
TCGA-DD-AAE2	NaN	NaN		[Not Available]	[Not Available]	[Not Available]	[Not Available]	[Not Available]	[Not Available]	[Not Available]	[Not Available]		26.2916		MALE	174	82	ASIAN	NOT HISPANIC OR LATINO	No	No	TUMOR FREE	Alive	Hepatitis B	G3	R0	T1	N0	M0	Stage I	None	A	41	238	1	4.4	0.4	0.8	6 - Established Cirrhosis	None	0	NO	51	[Not Applicable]	288	LIVING	20.96	DiseaseFree	20.96
TCGA-DD-AAE3	S33C	NaN		[Not Available]	[Not Available]	[Not Available]	[Not Available]	[Not Available]	[Not Available]	[Not Available]	[Not Available]		64.6149		MALE	165	73	ASIAN	NOT HISPANIC OR LATINO	No	No	TUMOR FREE	Alive	Alcohol consumption|Hepatitis B	G2	R0	T1	N0	M0	Stage I	None	A	2	180	1.1	4.7	1.1	0.8	1,2 - Portal Fibrosis	None	0	NO	50	[Not Applicable]	300	LIVING	18.59	DiseaseFree	18.59
TCGA-DD-AAE6	NaN	V143Afs*29		0.161842	0.125031	0.830098	0.337722	0.946068	0.945257	0.113667	0.874584		44.5471		FEMALE	159	46	ASIAN	NOT HISPANIC OR LATINO	No	No	WITH TUMOR	Alive	[Not Available]	G2	R0	T1	N0	M0	Stage I	Micro	A	113	209	1.1	4.4	0.9	0.8	6 - Established Cirrhosis	None	0	YES	59	[Not Applicable]	141	LIVING	4.63	Recurred/Progressed	3.45
TCGA-DD-AAE7	NaN	NaN		0.303354	0.132884	0.63241	0.729178	0.710716	0.797315	0.75661	0.658644		13.3839		MALE	172	74	ASIAN	NOT HISPANIC OR LATINO	Yes	No	TUMOR FREE	Alive	Alcohol consumption|Hepatitis B	G2	R0	T1	N0	M0	Stage I	None	A	1	188	1	4.7	1.1	0.9	3,4 - Fibrous Speta	Severe	0	NO	72	[Not Applicable]	382	LIVING	21.16	DiseaseFree	21.16
TCGA-DD-AAE8	NaN	G302Afs*31		0.717279	0.167778	0.524548	0.405265	0.530197	0.685113	0.423986	0.779365		42.2142		MALE	170	78	ASIAN	NOT HISPANIC OR LATINO	Yes	No	TUMOR FREE	Alive	Hepatitis B	G3	R0	T1	N0	M0	Stage I	None	A	3	125	1.1	4.3	3	0.6	6 - Established Cirrhosis	[Not Available]	0	YES	45	[Not Applicable]	344	LIVING	21.81	Recurred/Progressed	3.71
TCGA-DD-AAE9	T41A	NaN		[Not Available]	[Not Available]	[Not Available]	[Not Available]	[Not Available]	[Not Available]	[Not Available]	[Not Available]		36.5273		MALE	165	63	ASIAN	NOT HISPANIC OR LATINO	No	No	TUMOR FREE	Alive	Alcohol consumption|Hepatitis B	G3	R0	T1	N0	M0	Stage I	None	A	3	138	1.1	4.1	0.7	0.9	1,2 - Portal Fibrosis	Mild	0	NO	69	[Not Applicable]	386	LIVING	23.72	DiseaseFree	23.72
TCGA-DD-AAEA	NaN	I195S		0.759701	0.117144	0.58805	0.641277	0.29554	0.784772	0.630427	0.740214		34.4366		MALE	163	66	ASIAN	NOT HISPANIC OR LATINO	Yes	No	TUMOR FREE	Alive	Alcohol consumption|Hepatitis B	G3	R0	T1	N0	M0	Stage I	None	A	2	255	1	4.5	0.6	0.9	1,2 - Portal Fibrosis	[Not Available]	0	NO	65	[Not Applicable]	450	LIVING	18.89	DiseaseFree	18.89
TCGA-DD-AAEB	NaN	NaN		0.698978	0.139237	0.468861	0.831259	0.181837	0.621126	0.922365	0.903907		14.2315		MALE	161	75	ASIAN	NOT HISPANIC OR LATINO	No	No	TUMOR FREE	Alive	Alcohol consumption|Hepatitis B	G2	R0	T1	N0	M0	Stage I	None	A	1	270	1	4.1	0.3	0.6	[Not Available]	[Not Available]	1	NO	60	[Not Applicable]	370	LIVING	15.7	DiseaseFree	15.7
TCGA-DD-AAED	NaN	X125_splice		[Not Available]	[Not Available]	[Not Available]	[Not Available]	[Not Available]	[Not Available]	[Not Available]	[Not Available]		42.1376		MALE	166	69	ASIAN	NOT HISPANIC OR LATINO	No	No	TUMOR FREE	Alive	Alcohol consumption|Hepatitis B	G3	R0	T1	N0	M0	Stage I	None	A	2405	211	1.1	4	0.6	0.5	1,2 - Portal Fibrosis	Mild	0	YES	51	[Not Applicable]	470	LIVING	25.07	Recurred/Progressed	6.5
TCGA-DD-AAEG	NaN	NaN		0.332449	0.169107	0.623697	0.791326	0.503032	0.928878	0.72085	0.754184		29.0039		FEMALE	149	40	ASIAN	NOT HISPANIC OR LATINO	Yes	No	TUMOR FREE	Alive	No History of Primary Risk Factors	G3	R0	T1	N0	M0	Stage I	None	A	1	69	1.3	3	0.6	0.6	6 - Established Cirrhosis	None	0	NO	59	[Not Applicable]	476	LIVING	23.62	DiseaseFree	23.62
TCGA-DD-AAEH	S45P	NaN		[Not Available]	[Not Available]	[Not Available]	[Not Available]	[Not Available]	[Not Available]	[Not Available]	[Not Available]		23.2443		MALE	163	62	ASIAN	NOT HISPANIC OR LATINO	No	No	TUMOR FREE	Alive	[Not Available]	G2	R0	T1	N0	M0	Stage I	Micro	A	[Not Available]	223	1.1	2.9	0.9	0.6	1,2 - Portal Fibrosis	None	2	NO	73	[Not Applicable]	476	LIVING	25.76	Recurred/Progressed	21.16
TCGA-DD-AAVP	I35S	NaN		0.82831	0.14984	0.596947	0.776758	0.427569	0.952492	0.265241	0.913706		22.7599		MALE	167	62	ASIAN	NOT HISPANIC OR LATINO	No	No	TUMOR FREE	Alive	Hepatitis B	G1	R0	T1	N0	M0	Stage I	None	A	2	189	1	4.3	1.1	1.2	6 - Established Cirrhosis	Severe	0	YES	48	[Not Applicable]	2405	LIVING	90.41	Recurred/Progressed	29.66
TCGA-DD-AAVQ	S45P	NaN		0.644105	0.21488	0.513097	0.814801	0.529011	0.762741	0.0553827	0.639354		43.7561		MALE	171	72	ASIAN	NOT HISPANIC OR LATINO	No	No	TUMOR FREE	Alive	Hepatitis B	G2	R0	T1	N0	M0	Stage I	None	A	1456	128	1.2	3	1	1.1	6 - Established Cirrhosis	Severe	1	YES	38	[Not Applicable]	2406	LIVING	89.62	Recurred/Progressed	50.03
TCGA-DD-AAVR	NaN	NaN		0.49326	0.241081	0.554502	0.641822	0.615368	0.792704	0.135446	0.595931		21.7751		MALE	165	69	ASIAN	NOT HISPANIC OR LATINO	No	No	TUMOR FREE	Alive	Hepatitis B	G2	R0	T1	N0	M0	Stage I	None	A	36	174	1	3.6	1.2	1.1	6 - Established Cirrhosis	None	1	NO	44	[Not Applicable]	2198	LIVING	82.56	DiseaseFree	82.56
TCGA-DD-AAVS	NaN	NaN		0.589555	0.117442	0.116131	0.777127	0.0235576	0.915615	0.717275	0.820877		32.4225		MALE	169	72	ASIAN	NOT HISPANIC OR LATINO	No	No	TUMOR FREE	Alive	Hepatitis B	G2	R0	T1	N0	M0	Stage I	None	A	50149	281	1.1	3	1	1	3,4 - Fibrous Speta	Mild	1	NO	56	[Not Applicable]	1823	LIVING	59.89	DiseaseFree	59.89
TCGA-DD-AAVU	NaN	L194R		0.345518	0.15835	0.745388	0.301003	0.931859	0.927405	0.897327	0.903175		39.8208		MALE	160	88	ASIAN	NOT HISPANIC OR LATINO	No	No	TUMOR FREE	Alive	Hepatitis B	G2	R0	T2	N0	M0	Stage II	Micro	A	2	166	1	4.6	0.6	1.2	3,4 - Fibrous Speta	Mild	1	YES	46	[Not Applicable]	1882	LIVING	72.34	Recurred/Progressed	53.55
TCGA-DD-AAVV	NaN	V157F		[Not Available]	[Not Available]	[Not Available]	[Not Available]	[Not Available]	[Not Available]	[Not Available]	[Not Available]		73.773		MALE	158	71	ASIAN	NOT HISPANIC OR LATINO	No	No	TUMOR FREE	Alive	Hepatitis B	G3	R0	T2	N0	M0	Stage II	Micro	A	7	244	1.1	4.6	0.9	1.3	3,4 - Fibrous Speta	Mild	1	NO	56	[Not Applicable]	2455	LIVING	80.65	DiseaseFree	80.65
TCGA-DD-AAVW	NaN	NaN		[Not Available]	[Not Available]	[Not Available]	[Not Available]	[Not Available]	[Not Available]	[Not Available]	[Not Available]		37.4556		MALE	162	62	ASIAN	NOT HISPANIC OR LATINO	No	No	TUMOR FREE	Alive	Hepatitis B	G2	R0	T1	N0	M0	Stage I	None	A	927	212	1	4.6	1.4	1.1	6 - Established Cirrhosis	None	0	NO	35	[Not Applicable]	1867	LIVING	76.12	DiseaseFree	76.12
TCGA-DD-AAVZ	NaN	NaN		0.327194	0.283461	0.622363	0.808621	0.0287988	0.88319	0.452099	0.749531		27.1472		MALE	171	62	ASIAN	NOT HISPANIC OR LATINO	No	No	TUMOR FREE	Alive	Hepatitis B	G2	R0	T1	N0	M0	Stage I	None	A	945	98	1.2	3.8	1	1.2	6 - Established Cirrhosis	None	0	NO	38	[Not Applicable]	1699	LIVING	62.42	DiseaseFree	62.42
TCGA-DD-AAW1	D32G	NaN		0.256856	0.131976	0.640805	0.775171	0.831588	0.978291	0.811312	0.914846		22.1424		MALE	167	60	ASIAN	NOT HISPANIC OR LATINO	No	No	TUMOR FREE	Alive	No History of Primary Risk Factors	G2	R0	T3	N0	M0	Stage IIIA	Micro	A	4	126	1	4	0.7	1.2	6 - Established Cirrhosis	Severe	0	NO	55	[Not Applicable]	1644	LIVING	65.34	DiseaseFree	65.34
TCGA-DD-AAW2	T41A,E54D	NaN		0.744811	0.140748	0.65337	0.754365	0.849489	0.976297	0.910947	0.909527		29.8838		MALE	156	50	ASIAN	NOT HISPANIC OR LATINO	No	No	WITH TUMOR	Alive	Non-Alcoholic Fatty Liver Disease	G2	R0	T1	N0	M0	Stage I	None	A	3	164	1	4	0.4	1.1	6 - Established Cirrhosis	None	1	YES	69	[Not Applicable]	1505	LIVING	60.94	Recurred/Progressed	12.84
TCGA-DD-AAW3	S45P	NaN		0.553519	0.119576	0.593298	0.742172	0.711297	0.909553	0.883253	0.896858		21.5531		MALE	162	64	ASIAN	NOT HISPANIC OR LATINO	No	No	TUMOR FREE	Alive	No History of Primary Risk Factors	G2	R0	T1	N0	M0	Stage I	None	[Not Available]	3	241	[Not Available]	4.1	0.6	1	0 - No Fibrosis	None	0	NO	69	[Not Applicable]	1451	LIVING	53.65	DiseaseFree	53.65
TCGA-ED-A459	NaN	Y220C		0.882121	0.176749	0.593496	0.598273	0.789675	0.834421	0.645215	0.288009		63.3436		MALE	167	51	ASIAN	NOT HISPANIC OR LATINO	No	No	TUMOR FREE	Alive	[Not Available]	G2	R0	T2	N0	M0	Stage II	Micro	[Not Available]	267	200	0.9	5200	1.4	1.1	[Not Available]	[Not Available]	[Not Available]	NO	47	[Not Applicable]	7	LIVING	29.89	DiseaseFree	29.89
TCGA-ED-A627	NaN	NaN		0.776861	0.0937227	0.369477	0.78475	0.0258402	0.748168	0.570281	0.584321		0.00807233		MALE	176	74	WHITE	NOT HISPANIC OR LATINO	No	No	TUMOR FREE	Alive	Alcohol consumption	G2	R0	T1	NX	M0	Stage I	[Not Available]	[Not Available]	[Not Available]	[Not Available]	[Not Available]	[Not Available]	[Not Available]	[Not Available]	[Not Available]	[Not Available]	2	NO	74	[Not Applicable]	0	LIVING	13.9	DiseaseFree	13.9
TCGA-ED-A66X	NaN	NaN		[Not Available]	[Not Available]	[Not Available]	[Not Available]	[Not Available]	[Not Available]	[Not Available]	[Not Available]		53.4348		MALE	170	61	ASIAN	NOT HISPANIC OR LATINO	No	No	TUMOR FREE	Alive	Alcohol consumption	G3	R0	T3a	N0	M0	Stage IIIA	Micro	[Not Available]	5840	268	1	4.7	9	4.5	[Not Available]	Mild	[Not Available]	YES	35	[Not Applicable]	6	LIVING	13.34	Recurred/Progressed	4.07
TCGA-ED-A66Y	NaN	NaN		[Not Available]	[Not Available]	[Not Available]	[Not Available]	[Not Available]	[Not Available]	[Not Available]	[Not Available]		91.1568		FEMALE	160	59	ASIAN	NOT HISPANIC OR LATINO	No	No	TUMOR FREE	Dead	No History of Primary Risk Factors	G3	R0	T3a	N0	M0	Stage IIIA	Micro	[Not Available]	12100	289	0.9	6	1	4.4	[Not Available]	Mild	[Not Available]	NO	51	[Not Applicable]	7	DECEASED	9.72	[Not Available]
TCGA-ED-A7PX	NaN	NaN		[Not Available]	[Not Available]	[Not Available]	[Not Available]	[Not Available]	[Not Available]	[Not Available]	[Not Available]		48.1232		FEMALE	161	43	ASIAN	NOT HISPANIC OR LATINO	No	No	TUMOR FREE	Alive	No History of Primary Risk Factors	G3	R0	T2	NX	M0	Stage II	Micro	[Not Available]	24	239	[Not Available]	[Not Available]	0.9	17	[Not Available]	None	[Not Available]	NO	48	[Not Applicable]	6	LIVING	0.2	DiseaseFree	0.2
TCGA-ED-A7PY	NaN	NaN		[Not Available]	[Not Available]	[Not Available]	[Not Available]	[Not Available]	[Not Available]	[Not Available]	[Not Available]		32.814		FEMALE	156	40	ASIAN	NOT HISPANIC OR LATINO	No	No	TUMOR FREE	Alive	No History of Primary Risk Factors	G3	R0	T2	NX	M0	Stage II	Micro	[Not Available]	2	282	0.9	[Not Available]	0.6	3.9	[Not Available]	Mild	[Not Available]	NO	20	[Not Applicable]	6	LIVING	12.81	DiseaseFree	12.81
TCGA-ED-A7PZ	D32G	R248Hfs*13		[Not Available]	[Not Available]	[Not Available]	[Not Available]	[Not Available]	[Not Available]	[Not Available]	[Not Available]		73.4622		MALE	159	50	ASIAN	NOT HISPANIC OR LATINO	No	No	TUMOR FREE	Alive	No History of Primary Risk Factors	G2	R0	T2	NX	M0	Stage II	Micro	[Not Available]	2	289	0.9	4.2	0.9	7	[Not Available]	Mild	[Not Available]	NO	61	[Not Applicable]	6	LIVING	0.2	DiseaseFree	0.2
TCGA-ED-A7XO	NaN	L257P		[Not Available]	[Not Available]	[Not Available]	[Not Available]	[Not Available]	[Not Available]	[Not Available]	[Not Available]		49.8507		MALE	175	64	ASIAN	NOT HISPANIC OR LATINO	No	No	TUMOR FREE	Alive	No History of Primary Risk Factors	G2	R0	T3a	N0	M0	Stage IIIA	Micro	[Not Available]	4	[Not Available]	[Not Available]	4.2	0.6	4.9	[Not Available]	Mild	[Not Available]	NO	29	[Not Applicable]	6	LIVING	14.03	Recurred/Progressed	8.61
TCGA-ED-A82E	NaN	NaN		[Not Available]	[Not Available]	[Not Available]	[Not Available]	[Not Available]	[Not Available]	[Not Available]	[Not Available]		75.9001		FEMALE	150	44	ASIAN	NOT HISPANIC OR LATINO	No	No	TUMOR FREE	Alive	No History of Primary Risk Factors	G2	R0	T3a	N0	M0	Stage IIIA	Micro	[Not Available]	4	261	0.9	4.3	0.4	2.8	[Not Available]	Mild	[Not Available]	NO	60	[Not Applicable]	6	LIVING	13.4	DiseaseFree	13.4
TCGA-ED-A8O6	NaN	NaN		0.660948	0.226038	0.570285	0.158129	0.681836	0.830076	0.0670179	0.727158		80.8726		FEMALE	165	45	ASIAN	NOT HISPANIC OR LATINO	No	No	TUMOR FREE	Dead	No History of Primary Risk Factors	G3	R0	T3a	N0	M0	Stage IIIA	Micro	[Not Available]	3000	[Not Available]	[Not Available]	2.8	2.3	2.8	[Not Available]	Mild	[Not Available]	NO	50	[Not Applicable]	6	DECEASED	1.84	[Not Available]
TCGA-ED-A97K	NaN	NaN		0.46666	0.231248	0.294676	0.492796	0.0244432	0.77587	0.443252	0.549083		48.9223		MALE	170	64	ASIAN	NOT HISPANIC OR LATINO	No	No	TUMOR FREE	Alive	Alcohol consumption	G2	R0	T3a	N0	M0	Stage IIIA	Micro	[Not Available]	3	264	0.9	8	1	4.6	[Not Available]	Mild	[Not Available]	NO	54	[Not Applicable]	6	LIVING	0.2	DiseaseFree	0.2
TCGA-EP-A12J	S33A	NaN		0.913904	0.160372	0.714169	0.776905	0.294005	0.958316	0.931723	0.909402		17.5654		MALE	173	[Not Available]	BLACK OR AFRICAN AMERICAN	NOT HISPANIC OR LATINO	No	No	TUMOR FREE	Alive	Hepatitis C	G1	R0	T1	NX	MX	Stage I	None	B	[Not Available]	187	1.1	4.2	0.4	0.8	[Not Available]	[Not Available]	[Not Available]	[Not Available]	62	[Not Applicable]	129	LIVING	18.73	DiseaseFree	18.73
TCGA-EP-A2KB	NaN	NaN		0.186083	0.571394	0.783726	0.66249	0.882615	0.960163	0.940623	0.943267		68.9296		FEMALE	165	81	WHITE	NOT HISPANIC OR LATINO	No	No	TUMOR FREE	Dead	Hepatitis C	G2	R0	T1	NX	MX	Stage I	None	A	2128	133	1.4	3.8	1.4	[Not Available]	[Not Available]	[Not Available]	1	[Not Available]	46	[Not Applicable]	60	DECEASED	19.58	Recurred/Progressed	5.29
